# Supplementary material for: Visual attention is available at a task-relevant location rapidly after a saccade
Source: eLife. 2016 Nov 23;5:e18009. doi: 10.7554/eLife.18009 (PMC5120882; doi:10.7554/eLife.18009)
Supplement: Figure 2—source data 2. — DOI: http://dx.doi.org/10.7554/eLife.18009.006 [file elife-18009-fig2-data2.txt]

Easy Task : average across all subjects
Time(ms)    -390.000000  -370.000000  -350.000000  -330.000000  -310.000000  -290.000000  -270.000000  -250.000000  -230.000000  -210.000000  -190.000000  -170.000000  -150.000000  -130.000000  -110.000000   -90.000000   -70.000000   -50.000000   -30.000000   -10.000000    10.000000    30.000000    50.000000    70.000000    90.000000   110.000000   130.000000   150.000000   170.000000   190.000000   210.000000   230.000000   250.000000   270.000000   290.000000   310.000000   330.000000   350.000000   370.000000   390.000000   410.000000   430.000000   450.000000   470.000000   490.000000
Mean           0.837209     0.814815     0.920792     0.905660     0.879630     0.903846     0.850746     0.875000     0.833333     0.763158     0.716418     0.600000     0.647059     0.555556     0.492958     0.480769     0.464286     0.163462     0.031250     0.039216     0.317308     0.857143     0.926316     0.969697     0.968750     0.964286     0.939394     0.975610     0.969072     0.965517     0.932039     0.960396     0.937500     0.955056     0.968750     0.956522     1.000000     0.976744     1.000000     0.952381     0.973684     1.000000     1.000000     0.974359     0.954545
CI_upper       0.918834     0.884437     0.959319     0.947947     0.928289     0.946930     0.916857     0.935278     0.896315     0.844607     0.810297     0.710280     0.749980     0.653843     0.606587     0.575755     0.570153     0.246264     0.087887     0.096525     0.411899     0.914572     0.963851     0.989641     0.989316     0.987780     0.971930     0.993286     0.989427     0.988204     0.966692     0.984493     0.971043     0.982386     0.991388     0.985104     1.000000     0.995883     1.000000     0.986842     0.995339     1.000000     1.000000     0.995459     0.991931
CI_lower       0.700276     0.716684     0.851429     0.834999     0.804891     0.831991     0.746596     0.772254     0.743061     0.656386     0.599068     0.478560     0.528411     0.452719     0.380052     0.387153     0.361542     0.104635     0.010684     0.015354     0.235732     0.770782     0.855643     0.914663     0.912113     0.900183     0.874032     0.915366     0.912980     0.903459     0.866318     0.902561     0.870291     0.890070     0.893027     0.879788     0.933586     0.879410     0.895730     0.842101     0.865051     0.905942     0.883030     0.868190     0.782020

Hard Task : average across all subjects
Time(ms)    -390.000000  -370.000000  -350.000000  -330.000000  -310.000000  -290.000000  -270.000000  -250.000000  -230.000000  -210.000000  -190.000000  -170.000000  -150.000000  -130.000000  -110.000000   -90.000000   -70.000000   -50.000000   -30.000000   -10.000000    10.000000    30.000000    50.000000    70.000000    90.000000   110.000000   130.000000   150.000000   170.000000   190.000000   210.000000   230.000000   250.000000   270.000000   290.000000   310.000000   330.000000   350.000000   370.000000   390.000000   410.000000   430.000000   450.000000   470.000000   490.000000
Mean           0.586667     0.537037     0.704762     0.679612     0.595960     0.483516     0.438202     0.375000     0.465753     0.372340     0.197802     0.302632     0.193182     0.171429     0.106383     0.109756     0.106796     0.021739     0.021277     0.050505     0.155556     0.642857     0.807229     0.662500     0.752577     0.780952     0.721519     0.802083     0.794118     0.750000     0.778947     0.790000     0.803922     0.862069     0.791045     0.864865     0.735849     0.766667     0.800000     0.844444     0.864865     0.666667     0.862069     0.764706     0.702703
CI_upper       0.691223     0.628184     0.783535     0.761869     0.687281     0.584760     0.541718     0.490471     0.579011     0.473273     0.291140     0.413342     0.287771     0.276166     0.184856     0.195612     0.181180     0.075835     0.074290     0.112827     0.244328     0.737006     0.877711     0.756544     0.827725     0.849369     0.808318     0.869473     0.861211     0.825860     0.850626     0.858343     0.869329     0.919302     0.871243     0.924910     0.835626     0.882076     0.887562     0.922546     0.940867     0.813567     0.945026     0.875630     0.825105
CI_lower       0.473665     0.443346     0.611535     0.584438     0.497469     0.383609     0.339801     0.272192     0.355920     0.281432     0.128945     0.210913     0.124260     0.100877     0.058819     0.058827     0.060687     0.005982     0.005854     0.021763     0.094983     0.536213     0.709566     0.553565     0.658186     0.692704     0.614176     0.711448     0.705675     0.654902     0.685586     0.700200     0.716452     0.774214     0.679282     0.768808     0.604193     0.590717     0.669629     0.712161     0.720226     0.478248     0.694410     0.600039     0.542169

Subject JV
Easy task
Time(ms)    -190.000000  -170.000000  -150.000000  -130.000000  -110.000000   -90.000000   -70.000000   -50.000000   -30.000000   -10.000000    10.000000    30.000000    50.000000    70.000000    90.000000
Mean           0.500000     0.153846     0.416667     0.571429     0.416667     0.473684     0.428571     0.150000     0.062500     0.040000     0.380952     0.937500     1.000000     1.000000     1.000000
CI_upper       0.709690     0.422346     0.680489     0.786192     0.680489     0.682922     0.674094     0.360419     0.283287     0.195441     0.591213     0.988881     1.000000     1.000000     1.000000
CI_lower       0.290310     0.043258     0.193260     0.325906     0.193260     0.273298     0.213808     0.052369     0.011119     0.007096     0.207510     0.716713     0.757506     0.675592     0.796117
Hard task
Time(ms)    -190.000000  -170.000000  -150.000000  -130.000000  -110.000000   -90.000000   -70.000000   -50.000000   -30.000000   -10.000000    10.000000    30.000000    50.000000    70.000000    90.000000
Mean           0.105263     0.357143     0.062500     0.142857     0.173913     0.000000     0.095238     0.000000     0.071429     0.055556     0.214286     0.750000     0.809524     0.777778     0.823529
CI_upper       0.313941     0.612356     0.283287     0.513128     0.371376     0.228095     0.289141     0.184318     0.314687     0.257573     0.475892     0.898179     0.923324     0.909991     0.938089
CI_lower       0.029359     0.163447     0.011119     0.025680     0.069787     0.000000     0.026519     0.000000     0.012722     0.009875     0.075714     0.505017     0.599994     0.547854     0.589705

Subject LV
Easy task
Time(ms)    -190.000000  -170.000000  -150.000000  -130.000000  -110.000000   -90.000000   -70.000000   -50.000000   -30.000000   -10.000000    10.000000    30.000000    50.000000    70.000000    90.000000
Mean           1.000000     1.000000     0.722222     0.466667     0.421053     0.235294     0.142857     0.050000     0.000000     0.000000     0.421053     0.888889     0.863636     0.947368     0.956522
CI_upper       1.000000     1.000000     0.875002     0.698830     0.637241     0.472618     0.399414     0.236131     0.161125     0.133192     0.637241     0.968980     0.952510     0.990648     0.992283
CI_lower       0.645670     0.722467     0.491273     0.248095     0.231419     0.095550     0.040094     0.008881     0.000000     0.000000     0.231419     0.672002     0.666650     0.753613     0.790088
Hard task
Time(ms)    -190.000000  -170.000000  -150.000000  -130.000000  -110.000000   -90.000000   -70.000000   -50.000000   -30.000000   -10.000000    10.000000    30.000000    50.000000    70.000000    90.000000
Mean           0.421053     0.391304     0.214286     0.071429     0.052632     0.125000     0.043478     0.000000     0.000000     0.041667     0.000000     0.384615     0.750000     0.642857     0.578947
CI_upper       0.637241     0.592145     0.475892     0.314687     0.246387     0.360228     0.209912     0.215311     0.168179     0.202418     0.148655     0.644771     0.898179     0.836553     0.768581
CI_lower       0.231419     0.221576     0.075714     0.012722     0.009352     0.034977     0.007717     0.000000     0.000000     0.007393     0.000000     0.177097     0.505017     0.387644     0.362759

Subject MK
Easy task
Time(ms)    -190.000000  -170.000000  -150.000000  -130.000000  -110.000000   -90.000000   -70.000000   -50.000000   -30.000000   -10.000000    10.000000    30.000000    50.000000    70.000000    90.000000
Mean           0.642857     0.500000     0.416667     0.545455     0.416667     0.368421     0.090909     0.000000     0.000000     0.000000     0.100000     0.800000     0.851852     0.913043     0.909091
CI_upper       0.836553     0.746218     0.680489     0.730797     0.680489     0.589605     0.377358     0.168179     0.168179     0.168179     0.256211     0.919342     0.940841     0.975820     0.974705
CI_lower       0.387644     0.253782     0.193260     0.346598     0.193260     0.191495     0.016232     0.000000     0.000000     0.000000     0.034600     0.583983     0.675213     0.732040     0.721851
Hard task
Time(ms)    -190.000000  -170.000000  -150.000000  -130.000000  -110.000000   -90.000000   -70.000000   -50.000000   -30.000000   -10.000000    10.000000    30.000000    50.000000    70.000000    90.000000
Mean           0.150000     0.312500     0.148148     0.066667     0.047619     0.052632     0.090909     0.000000     0.000000     0.090909     0.000000     0.550000     0.800000     0.538462     0.636364
CI_upper       0.360419     0.555956     0.324787     0.298165     0.226694     0.246387     0.278149     0.161125     0.175879     0.278149     0.168179     0.741802     0.929525     0.767939     0.802668
CI_lower       0.052369     0.141646     0.059159     0.011867     0.008456     0.009352     0.025295     0.000000     0.000000     0.025295     0.000000     0.342085     0.548146     0.291438     0.429517

Subject MS
Easy task
Time(ms)    -190.000000  -170.000000  -150.000000  -130.000000  -110.000000   -90.000000   -70.000000   -50.000000   -30.000000   -10.000000    10.000000    30.000000    50.000000    70.000000    90.000000
Mean           0.952381     0.904762     0.888889     0.850000     0.750000     0.781250     0.750000     0.478261     0.100000     0.136364     0.466667     0.782609     1.000000     1.000000     1.000000
CI_upper       0.991544     0.973481     0.968980     0.947631     0.888138     0.889762     0.867476     0.670373     0.301034     0.333350     0.698830     0.903360     1.000000     1.000000     1.000000
CI_lower       0.773306     0.710859     0.672002     0.639581     0.531299     0.612450     0.578934     0.292372     0.027866     0.047490     0.248095     0.580965     0.851345     0.856883     0.845361
Hard task
Time(ms)    -190.000000  -170.000000  -150.000000  -130.000000  -110.000000   -90.000000   -70.000000   -50.000000   -30.000000   -10.000000    10.000000    30.000000    50.000000    70.000000    90.000000
Mean           0.090909     0.133333     0.250000     0.235294     0.062500     0.238095     0.333333     0.047619     0.055556     0.055556     0.277778     0.608696     0.761905     0.647059     0.833333
CI_upper       0.278149     0.378820     0.468701     0.472618     0.283287     0.450912     0.562505     0.226694     0.257573     0.257573     0.508727     0.778424     0.893720     0.826903     0.933213
CI_lower       0.025295     0.037361     0.111862     0.095550     0.011119     0.106280     0.162788     0.008456     0.009875     0.009875     0.124998     0.407855     0.549088     0.413004     0.641469

Subject TY
Easy task
Time(ms)    -190.000000  -170.000000  -150.000000  -130.000000  -110.000000   -90.000000   -70.000000   -50.000000   -30.000000   -10.000000    10.000000    30.000000    50.000000    70.000000    90.000000
Mean           0.428571     0.222222     0.625000     0.315789     0.250000     0.294118     0.461538     0.090909     0.000000     0.000000     0.368421     0.928571     1.000000     1.000000     1.000000
CI_upper       0.749542     0.547411     0.863156     0.539896     0.590725     0.531331     0.708562     0.278149     0.154639     0.258833     0.589605     0.987278     1.000000     1.000000     1.000000
CI_lower       0.158220     0.063225     0.305742     0.153644     0.071479     0.132800     0.232061     0.025295     0.000000     0.000000     0.191495     0.685313     0.757506     0.871271     0.796117
Hard task
Time(ms)    -190.000000  -170.000000  -150.000000  -130.000000  -110.000000   -90.000000   -70.000000   -50.000000   -30.000000   -10.000000    10.000000    30.000000    50.000000    70.000000    90.000000
Mean           0.272727     0.250000     0.363636     0.294118     0.200000     0.076923     0.000000     0.050000     0.000000     0.000000     0.352941     1.000000     1.000000     0.666667     0.933333
CI_upper       0.565645     0.590725     0.646199     0.531331     0.451854     0.333140     0.168179     0.236131     0.133192     0.184318     0.586996     1.000000     1.000000     0.837212     0.988133
CI_lower       0.097461     0.071479     0.151665     0.132800     0.070475     0.013710     0.000000     0.008881     0.000000     0.000000     0.173097     0.757506     0.722467     0.437495     0.701835
