# Supplementary material for: Visual attention is available at a task-relevant location rapidly after a saccade
Source: eLife. 2016 Nov 23;5:e18009. doi: 10.7554/eLife.18009 (PMC5120882; doi:10.7554/eLife.18009)
Supplement: Figure 2—source data 4. — DOI: http://dx.doi.org/10.7554/eLife.18009.008 [file elife-18009-fig2-data4.txt]

Aligned to saccade onset - A. Average across all subjects
Time(ms)    -395.000000  -385.000000  -375.000000  -365.000000  -355.000000  -345.000000  -335.000000  -325.000000  -315.000000  -305.000000  -295.000000  -285.000000  -275.000000  -265.000000  -255.000000  -245.000000  -235.000000  -225.000000  -215.000000  -205.000000  -195.000000  -185.000000  -175.000000  -165.000000  -155.000000  -145.000000  -135.000000  -125.000000  -115.000000  -105.000000   -95.000000   -85.000000   -75.000000   -65.000000   -55.000000   -45.000000   -35.000000   -25.000000   -15.000000    -5.000000     5.000000    15.000000    25.000000    35.000000    45.000000    55.000000    65.000000    75.000000    85.000000    95.000000   105.000000   115.000000   125.000000   135.000000   145.000000   155.000000   165.000000   175.000000   185.000000   195.000000   205.000000   215.000000   225.000000   235.000000   245.000000   255.000000   265.000000   275.000000   285.000000   295.000000   305.000000   315.000000   325.000000   335.000000   345.000000   355.000000   365.000000   375.000000   385.000000   395.000000   405.000000   415.000000   425.000000   435.000000   445.000000   455.000000   465.000000   475.000000   485.000000   495.000000
Mean           1.000000     1.000000     0.800000     0.956522     0.875000     0.964286     1.000000     0.878049     0.967742     0.918919     0.977273     0.950000     0.921569     0.977273     0.771429     0.941176     0.808511     0.878788     0.900000     0.888889     0.807692     0.870968     0.675676     0.724138     0.764706     0.720930     0.795918     0.811321     0.627907     0.861111     0.729730     0.764706     0.723404     0.824561     0.838710     0.800000     0.653846     0.346154     0.227273     0.000000     0.000000     0.023256     0.000000     0.135593     0.484848     0.760000     0.961538     0.982759     0.981132     0.963636     0.985294     0.980000     0.983871     0.962264     0.969231     0.980000     0.945946     0.961538     0.878049     0.869565     0.829787     0.930233     0.844444     0.880952     0.936170     0.879310     0.942308     0.903226     1.000000     0.975610     0.960784     0.911111     0.953488     0.972973     0.947368     1.000000     1.000000     0.960784     0.958333     0.952381     1.000000     0.977273     0.953488     0.980769     0.944444     1.000000     1.000000     0.954545     1.000000     1.000000
CI_upper       1.000000     1.000000     0.919342     0.992283     0.965023     0.993667     1.000000     0.946767     0.994283     0.972039     0.995977     0.986179     0.969078     0.995977     0.879341     0.983717     0.895841     0.951838     0.965400     0.951595     0.914929     0.948657     0.803667     0.853012     0.875630     0.832534     0.885182     0.894147     0.756237     0.939182     0.846025     0.875630     0.830634     0.901811     0.909959     0.884478     0.768490     0.481964     0.369924     0.070047     0.066414     0.120590     0.053471     0.245397     0.602894     0.857026     0.989388     0.996950     0.996662     0.989970     0.997399     0.996461     0.997147     0.989590     0.991521     0.996461     0.985049     0.989388     0.946767     0.938822     0.911136     0.975988     0.922546     0.948062     0.978055     0.940290     0.980186     0.954888     1.000000     0.995681     0.989179     0.964889     0.987151     0.995213     0.981940     1.000000     1.000000     0.989179     0.988498     0.986842     1.000000     0.995977     0.987151     0.996597     0.984630     1.000000     1.000000     0.987445     1.000000     1.000000
CI_lower       0.796117     0.831821     0.583983     0.790088     0.639772     0.822878     0.824121     0.744558     0.838059     0.786993     0.881923     0.834961     0.815001     0.881923     0.609827     0.809064     0.674560     0.726745     0.743789     0.765009     0.621237     0.711476     0.514637     0.542829     0.600039     0.573090     0.663630     0.686415     0.478598     0.713405     0.570218     0.600039     0.582414     0.706326     0.727937     0.676351     0.518036     0.231510     0.128419     0.000000     0.000000     0.004117     0.000000     0.070342     0.368470     0.625873     0.870188     0.908591     0.900571     0.876765     0.921290     0.895046     0.914133     0.872457     0.894573     0.895046     0.822953     0.870188     0.744558     0.743341     0.698602     0.813910     0.712161     0.749996     0.828374     0.771206     0.843575     0.804512     0.908190     0.874049     0.867837     0.792664     0.845445     0.861759     0.856304     0.917990     0.922926     0.867837     0.860243     0.842101     0.917990     0.881923     0.845445     0.898795     0.818553     0.875445     0.866808     0.848650     0.883030     0.875445

Aligned to saccade onset - B. Easy Task : average across all subjects
Time(ms)    -390.000000  -370.000000  -350.000000  -330.000000  -310.000000  -290.000000  -270.000000  -250.000000  -230.000000  -210.000000  -190.000000  -170.000000  -150.000000  -130.000000  -110.000000   -90.000000   -70.000000   -50.000000   -30.000000   -10.000000    10.000000    30.000000    50.000000    70.000000    90.000000   110.000000   130.000000   150.000000   170.000000   190.000000   210.000000   230.000000   250.000000   270.000000   290.000000   310.000000   330.000000   350.000000   370.000000   390.000000   410.000000   430.000000   450.000000   470.000000   490.000000
Mean           0.700000     0.833333     0.854839     0.858824     0.908257     0.888889     0.901961     0.900000     0.882353     0.808824     0.862069     0.734940     0.631579     0.587302     0.628205     0.539326     0.513514     0.490000     0.301075     0.090909     0.020619     0.043956     0.535088     0.915663     0.940594     0.989583     0.948454     0.967033     0.955556     0.949495     0.987805     0.957447     0.942308     0.947917     0.956522     0.925926     0.942857     1.000000     0.977778     1.000000     1.000000     0.955556     0.975000     1.000000     1.000000
CI_upper       0.854523     0.921296     0.921706     0.917358     0.949403     0.935287     0.945872     0.946493     0.939165     0.884727     0.919302     0.817956     0.744764     0.700415     0.727064     0.639103     0.623882     0.586520     0.400669     0.163814     0.072088     0.107631     0.624004     0.958547     0.972492     0.998159     0.977784     0.988726     0.982583     0.978237     0.997844     0.983329     0.973293     0.977550     0.982964     0.965610     0.977556     1.000000     0.996066     1.000000     1.000000     0.987726     0.995573     1.000000     1.000000
CI_lower       0.481027     0.681092     0.746566     0.769259     0.839315     0.815776     0.828872     0.820758     0.784651     0.699894     0.774214     0.631138     0.501778     0.464153     0.517311     0.436295     0.401811     0.394220     0.217263     0.048566     0.005673     0.017224     0.443884     0.836005     0.876409     0.943334     0.884956     0.907507     0.891231     0.887173     0.934107     0.895644     0.879811     0.883815     0.893483     0.847671     0.862080     0.942529     0.884333     0.914332     0.892821     0.851725     0.871186     0.871271     0.919704

Aligned to saccade onset - B. Hard Task : average across all subjects
Time(ms)    -390.000000  -370.000000  -350.000000  -330.000000  -310.000000  -290.000000  -270.000000  -250.000000  -230.000000  -210.000000  -190.000000  -170.000000  -150.000000  -130.000000  -110.000000   -90.000000   -70.000000   -50.000000   -30.000000   -10.000000    10.000000    30.000000    50.000000    70.000000    90.000000   110.000000   130.000000   150.000000   170.000000   190.000000   210.000000   230.000000   250.000000   270.000000   290.000000   310.000000   330.000000   350.000000   370.000000   390.000000   410.000000   430.000000   450.000000   470.000000   490.000000
Mean           0.558824     0.571429     0.543478     0.642202     0.666667     0.655556     0.571429     0.500000     0.402439     0.417910     0.425000     0.296703     0.252874     0.228916     0.197368     0.164557     0.072917     0.156250     0.034091     0.020408     0.022727     0.048077     0.371795     0.677083     0.769231     0.727273     0.763441     0.764706     0.775000     0.760870     0.815534     0.740385     0.786517     0.788462     0.792079     0.846154     0.861538     0.777778     0.767442     0.810811     0.823529     0.805556     0.864865     0.680000     0.815789
CI_upper       0.711165     0.699767     0.641473     0.725937     0.747489     0.745541     0.664884     0.600102     0.510635     0.537301     0.534307     0.397240     0.353316     0.330081     0.300438     0.261457     0.142930     0.241915     0.095496     0.071382     0.079125     0.107642     0.482689     0.762242     0.848745     0.809345     0.838273     0.836479     0.852668     0.836449     0.878605     0.815010     0.858852     0.855948     0.859792     0.909745     0.925409     0.858326     0.868463     0.905200     0.904276     0.902469     0.940867     0.827948     0.907782
CI_lower       0.394539     0.432705     0.441998     0.548784     0.574695     0.552835     0.472584     0.399898     0.302974     0.307423     0.322566     0.212635     0.173332     0.151734     0.123420     0.098767     0.035768     0.097037     0.011661     0.005615     0.006255     0.020708     0.272936     0.578298     0.664442     0.626188     0.667708     0.673718     0.672132     0.664379     0.729773     0.648634     0.690472     0.700425     0.702963     0.750067     0.757319     0.669090     0.622555     0.657953     0.697459     0.649720     0.720226     0.484103     0.665811
